# Supplementary material for: A pan-cancer transcriptomic study showing tumor specific alterations in central metabolism
Source: Sci Rep. 2021 Jul 1;11:13637. doi: 10.1038/s41598-021-93003-3 (PMC8249409; doi:10.1038/s41598-021-93003-3)
Supplement: Supplementary file 2 — Supplementary Information 2. [file 41598_2021_93003_MOESM2_ESM.xlsx]

## Sheet: Explanations
		A pan-cancer transcriptomic study showing tumor specific alterations in central metabolism.
		Ilir Sheraj1, N. Tulin Guray1, Sreeparna Banerjee1,2*
		1 Department of Biological Sciences, Orta Dogu Teknik Universitesi (ODTU/METU), Ankara 06800, Turkey
		2 Cancer Systems Biology Laboratory (CanSyl), Orta Dogu Teknik Universitesi (ODTU/METU), Ankara 06800, Turkey.
		* Corresponding author. Department of Biological Sciences, Orta Dogu Teknik Universitesi (ODTU/METU), Ankara 06800, Turkey.
		Email: banerjee@metu.edu.tr
		Details on genes included in the analysis and survival statistics. Tables 1-7 show details on the genes included in the analysis as well as the metabolites shown in reaction schemes. Table 8 shows detailed statistics about the genes included in survival analysis for each cohort. Genes that were upregulated, downregulated or did not show any statistically significant difference in expression accor…
Table Number	Table Name	Explanation	Figure Number	Number of Genes
Table 1	Hexose Transporters	Hexose transporters on cell membrane	Figure 2B	26
Table 2	Glycolysis, PPP and Hexosamine	Central Carbohydrate Metabolism in the Cytosol	Figure 2C and Supplementary Figures 1 and 2	111
Table 3	Fatty Acid Metabolism	Fatty Acid Oxidation, Biosynthesis, FAS-II and Ketone Body Metabolism	Figure 3 and Supplementary Figure 4	151
Table 4	Amino Acid Transporters	Amino Acid Transporters Predominantly in Plasma Membrane	Figure 3 and Supplementary Figure 5	60
Table 5	Amino Acid Metabolism	Amino Acid Oxidation, Transamination, Urea Cycle, Folate Cycle and Polyamine Pathway	Figure 4	124
Table 6	TCA and Anaplerosis	TCA cycle and Anaplerotic Pathways	Figure 5, Supplementary Figure 1	64
Table 7	Electron Transport Chain	Core mitochondrial complexes involved in electron transport chains	Supplementary Figure 6	73
				Total = 609
		Explanation: Each gene selected for analysis is represented by a symbol and classified as depcited on the heatmap. For some, further details such as location or substrate are provided based on published data.
Table 8	Cox Hazard Results	Cox Hazard Model Results for genes analyzed
Table 9	Carbohydrate Metabolism Summary	Upregulated, Downregulated and Non-Significant Genes for Carbohydrate Transport and Metabolism	Figure 2D
Table 10	Fatty Acid Metabolism Summary	Upregulated, Downregulated and Non-Significant Genes for Fatty Acid Metabolism	Figure 3D
Table 11	Amino Acid Metabolism Summary	Upregulated, Downregulated and Non-Significant Genes for Amino Acid Transport and Metabolism	Figure 4D
Table 12	TCA and Anaplerosis Summary	Upregulated, Downregulated and Non-Significant Genes for TCA and Anaplerotic Reactions	Figure 5C
Table 13	Electron Transport Chain Summary	Upregulated, Downregulated and Non-Significant Genes for Electron Transport Chain	Supplementary Figure 6B

## Sheet: Table 1 Hexose Transporters
Symbol	Description	Pathway
SLC2A1	solute carrier family 2 (facilitated glucose transporter), member 1 [Source:HGNC Symbol;Acc:HGNC:11005]	Hexose_Tranport
SLC2A10	solute carrier family 2 (facilitated glucose transporter), member 10 [Source:HGNC Symbol;Acc:HGNC:13444]	Hexose_Tranport
SLC2A11	solute carrier family 2 (facilitated glucose transporter), member 11 [Source:HGNC Symbol;Acc:HGNC:14239]	Hexose_Tranport
SLC2A12	solute carrier family 2 (facilitated glucose transporter), member 12 [Source:HGNC Symbol;Acc:HGNC:18067]	Hexose_Tranport
SLC2A13	solute carrier family 2 (facilitated glucose transporter), member 13 [Source:HGNC Symbol;Acc:HGNC:15956]	Hexose_Tranport
SLC2A14	solute carrier family 2 (facilitated glucose transporter), member 14 [Source:HGNC Symbol;Acc:HGNC:18301]	Hexose_Tranport
SLC2A2	solute carrier family 2 (facilitated glucose transporter), member 2 [Source:HGNC Symbol;Acc:HGNC:11006]	Hexose_Tranport
SLC2A3	solute carrier family 2 (facilitated glucose transporter), member 3 [Source:HGNC Symbol;Acc:HGNC:11007]	Hexose_Tranport
SLC2A4	solute carrier family 2 (facilitated glucose transporter), member 4 [Source:HGNC Symbol;Acc:HGNC:11009]	Hexose_Tranport
SLC2A5	solute carrier family 2 (facilitated glucose/fructose transporter), member 5 [Source:HGNC Symbol;Acc:HGNC:11010]	Hexose_Tranport
SLC2A6	solute carrier family 2 (facilitated glucose transporter), member 6 [Source:HGNC Symbol;Acc:HGNC:11011]	Hexose_Tranport
SLC2A7	solute carrier family 2 (facilitated glucose transporter), member 7 [Source:HGNC Symbol;Acc:HGNC:13445]	Hexose_Tranport
SLC2A8	solute carrier family 2 (facilitated glucose transporter), member 8 [Source:HGNC Symbol;Acc:HGNC:13812]	Hexose_Tranport
SLC2A9	solute carrier family 2 (facilitated glucose transporter), member 9 [Source:HGNC Symbol;Acc:HGNC:13446]	Hexose_Tranport
SLC45A1	solute carrier family 45, member 1 [Source:HGNC Symbol;Acc:HGNC:17939]	Hexose_Tranport
SLC45A2	solute carrier family 45, member 2 [Source:HGNC Symbol;Acc:HGNC:16472]	Hexose_Tranport
SLC45A3	solute carrier family 45, member 3 [Source:HGNC Symbol;Acc:HGNC:8642]	Hexose_Tranport
SLC45A4	solute carrier family 45, member 4 [Source:HGNC Symbol;Acc:HGNC:29196]	Hexose_Tranport
SLC50A1	solute carrier family 50 (sugar efflux transporter), member 1 [Source:HGNC Symbol;Acc:HGNC:30657]	Hexose_Tranport
SLC5A1	solute carrier family 5 (sodium/glucose cotransporter), member 1 [Source:HGNC Symbol;Acc:HGNC:11036]	Hexose_Tranport
SLC5A10	solute carrier family 5 (sodium/sugar cotransporter), member 10 [Source:HGNC Symbol;Acc:HGNC:23155]	Hexose_Tranport
SLC5A11	solute carrier family 5 (sodium/inositol cotransporter), member 11 [Source:HGNC Symbol;Acc:HGNC:23091]	Hexose_Tranport
SLC5A2	solute carrier family 5 (sodium/glucose cotransporter), member 2 [Source:HGNC Symbol;Acc:HGNC:11037]	Hexose_Tranport
SLC5A3	solute carrier family 5 (sodium/myo-inositol cotransporter), member 3 [Source:HGNC Symbol;Acc:HGNC:11038]	Hexose_Tranport
SLC5A4	solute carrier family 5 (glucose activated ion channel), member 4 [Source:HGNC Symbol;Acc:HGNC:11039]	Hexose_Tranport
SLC5A9	solute carrier family 5 (sodium/sugar cotransporter), member 9 [Source:HGNC Symbol;Acc:HGNC:22146]	Hexose_Tranport

## Sheet: Table 2 Glycolysis PPP Hexosami
Symbol	Full Name	Pathway			Abbreviation	Compound Name	Pathway
ADH1A	alcohol dehydrogenase 1A (class I), alpha polypeptide [Source:HGNC Symbol;Acc:HGNC:249]	Glycolysis			G6P	Glucose 6-Phosphate	Glycolysis
ADH1B	alcohol dehydrogenase 1B (class I), beta polypeptide [Source:HGNC Symbol;Acc:HGNC:250]	Glycolysis			F6P	Fructose 6-Phosphate	Glycolysis
ADH1C	alcohol dehydrogenase 1C (class I), gamma polypeptide [Source:HGNC Symbol;Acc:HGNC:251]	Glycolysis			F16BP	Fructose 1	Glycolysis
ADH4	alcohol dehydrogenase 4 (class II), pi polypeptide [Source:HGNC Symbol;Acc:HGNC:252]	Glycolysis			DHAP	Dihydroxyacetone Phosphate	Glycolysis
ADH5	alcohol dehydrogenase 5 (class III), chi polypeptide [Source:HGNC Symbol;Acc:HGNC:253]	Glycolysis			GA3P	Glycerladehyde 3-Phosphate	Glycolysis
ADH6	alcohol dehydrogenase 6 (class V) [Source:HGNC Symbol	Glycolysis			1,3BPG	1,3-Bisphosphoglycerate	Glycolysis
ADH7	alcohol dehydrogenase 7 (class IV), mu or sigma polypeptide [Source:HGNC Symbol;Acc:HGNC:256]	Glycolysis			3PG	3-Phosphoglycerate	Glycolysis
AKR1A1	aldo-keto reductase family 1, member A1 (aldehyde reductase) [Source:HGNC Symbol;Acc:HGNC:380]	Glycolysis			2PG	2-Phosphoglycerate	Glycolysis
ALDH1A3	aldehyde dehydrogenase 1 family, member A3 [Source:HGNC Symbol;Acc:HGNC:409]	Glycolysis			PEP	Phosphoenolpyruvate	Glycolysis
ALDH1B1	aldehyde dehydrogenase 1 family, member B1 [Source:HGNC Symbol;Acc:HGNC:407]	Glycolysis			OAA	Oxalacetate.	Glycolysis
ALDH2	aldehyde dehydrogenase 2 family (mitochondrial) [Source:HGNC Symbol	Glycolysis			6PGDL	6-Phosphoglucono-3-Lactone	PPP
ALDH3A1	aldehyde dehydrogenase 3 family, member A1 [Source:HGNC Symbol;Acc:HGNC:405]	Glycolysis			6P-Gluconate	6-Phosphogluconate	PPP
ALDH3A2	aldehyde dehydrogenase 3 family, member A2 [Source:HGNC Symbol;Acc:HGNC:403]	Glycolysis			Ribulose-5P	Ribulose 5-phosphate	PPP
ALDH3B1	aldehyde dehydrogenase 3 family, member B1 [Source:HGNC Symbol;Acc:HGNC:410]	Glycolysis			Xyl-5P	Xylulose 5-Phosphate	PPP
ALDH3B2	aldehyde dehydrogenase 3 family, member B2 [Source:HGNC Symbol;Acc:HGNC:411]	Glycolysis			Ribose-5P	Ribose 5-phosphate	PPP
ALDH7A1	aldehyde dehydrogenase 7 family, member A1 [Source:HGNC Symbol;Acc:HGNC:877]	Glycolysis			Sed-7P	Sedoheptulose 7-Phosphate	PPP
ALDH9A1	aldehyde dehydrogenase 9 family, member A1 [Source:HGNC Symbol;Acc:HGNC:412]	Glycolysis			Erythrose-4P	Erythrose 4-Phosphate	PPP
ALDOA	aldolase A, fructose-bisphosphate [Source:HGNC Symbol;Acc:HGNC:414]	Glycolysis			Gal	Galactose	Hexosamine
ALDOB	aldolase B, fructose-bisphosphate [Source:HGNC Symbol;Acc:HGNC:417]	Glycolysis			Glc	Glucose	Hexosamine
ALDOC	aldolase C, fructose-bisphosphate [Source:HGNC Symbol;Acc:HGNC:418]	Glycolysis			F6P	Fructose 6-Phosphate	Hexosamine
BPGM	2,3-bisphosphoglycerate mutase [Source:HGNC Symbol;Acc:HGNC:1093]	Glycolysis			GlcNAc	N-Acetyl Glucosamine	Hexosamine
ENO1	enolase 1, (alpha) [Source:HGNC Symbol;Acc:HGNC:3350]	Glycolysis			GlcNAc-1P	N-Acetyl Glucosamine 1-Phosphate	Hexosamine
ENO2	enolase 2 (gamma, neuronal) [Source:HGNC Symbol;Acc:HGNC:3353]	Glycolysis			GlcNAc-6P	N-Acetyl Glucosamine 6-Phosphate	Hexosamine
ENO3	enolase 3 (beta, muscle) [Source:HGNC Symbol;Acc:HGNC:3354]	Glycolysis			UDP-GlcNAc	Uridine diphosphate N-acetylglucosamine	Hexosamine
FBP1	fructose-1,6-bisphosphatase 1 [Source:HGNC Symbol;Acc:HGNC:3606]	Glycolysis			UDP-Xyl	Uridine diphosphate-Xylulose	Hexosamine
FBP2	fructose-1,6-bisphosphatase 2 [Source:HGNC Symbol;Acc:HGNC:3607]	Glycolysis			ManNAc	N-Acetyl Manosamine	Hexosamine
G6PC	glucose-6-phosphatase, catalytic subunit [Source:HGNC Symbol;Acc:HGNC:4056]	Glycolysis			ManNAc-6P	N-Acetyl Manosamine 6-Phosphate	Hexosamine
G6PC2	glucose-6-phosphatase, catalytic, 2 [Source:HGNC Symbol;Acc:HGNC:28906]	Glycolysis
GALM	galactose mutarotase (aldose 1-epimerase) [Source:HGNC Symbol	Glycolysis
GAPDH	glyceraldehyde-3-phosphate dehydrogenase [Source:HGNC Symbol	Glycolysis
GPI	glucose-6-phosphate isomerase [Source:HGNC Symbol	Glycolysis
HK1	hexokinase 1 [Source:HGNC Symbol	Glycolysis
HK2	hexokinase 2 [Source:HGNC Symbol	Glycolysis
HK3	hexokinase 3 (white cell) [Source:HGNC Symbol	Glycolysis
HK4	glucokinase (hexokinase 4) [Source:HGNC Symbol	Glycolysis
HKDC1	hexokinase domain containing 1 [Source:HGNC Symbol	Glycolysis
LDHA	lactate dehydrogenase A [Source:HGNC Symbol	Glycolysis
LDHAL6A	lactate dehydrogenase A-like 6A [Source:HGNC Symbol	Glycolysis
LDHAL6B	lactate dehydrogenase A-like 6B [Source:HGNC Symbol	Glycolysis
LDHB	lactate dehydrogenase B [Source:HGNC Symbol	Glycolysis
LDHC	lactate dehydrogenase C [Source:HGNC Symbol	Glycolysis
PC	pyruvate carboxylase [Source:HGNC Symbol	Glycolysis
PCK1	phosphoenolpyruvate carboxykinase 1 (soluble) [Source:HGNC Symbol	Glycolysis
PCK2	phosphoenolpyruvate carboxykinase 2 (mitochondrial) [Source:HGNC Symbol	Glycolysis
PFKL	phosphofructokinase, liver [Source:HGNC Symbol;Acc:HGNC:8876]	Glycolysis
PFKM	phosphofructokinase, muscle [Source:HGNC Symbol;Acc:HGNC:8877]	Glycolysis
PFKP	phosphofructokinase, platelet [Source:HGNC Symbol;Acc:HGNC:8878]	Glycolysis
PGAM1	phosphoglycerate mutase 1 (brain) [Source:HGNC Symbol	Glycolysis
PGAM2	phosphoglycerate mutase 2 (muscle) [Source:HGNC Symbol	Glycolysis
PGAM4	phosphoglycerate mutase family member 4 [Source:HGNC Symbol	Glycolysis
PGK1	phosphoglycerate kinase 1 [Source:HGNC Symbol	Glycolysis
PGK2	phosphoglycerate kinase 2 [Source:HGNC Symbol	Glycolysis
PGM1	phosphoglucomutase 1 [Source:HGNC Symbol	Glycolysis
PGM2	phosphoglucomutase 2 [Source:HGNC Symbol	Glycolysis
PKLR	pyruvate kinase, liver and RBC [Source:HGNC Symbol;Acc:HGNC:9020]	Glycolysis
PKM	pyruvate kinase, muscle [Source:HGNC Symbol;Acc:HGNC:9021]	Glycolysis
TPI1	triosephosphate isomerase 1 [Source:HGNC Symbol	Glycolysis
ADHFE1	alcohol dehydrogenase, iron containing, 1 [Source:HGNC Symbol;Acc:HGNC:16354]	Glycolysis
DERA	deoxyribose-phosphate aldolase ...	PPP
PRPS2	phosphoribosyl pyrophosphate sy...	PPP
6PGL	6-phosphogluconolactonase [Sour...	PPP
PGD	phosphogluconate dehydrogenase ...	PPP
PRPS1	phosphoribosyl pyrophosphate sy...	PPP
RPIA	ribose 5-phosphate isomerase A ...	PPP
G6PD	glucose-6-phosphate dehydrogena...	PPP
TKT	transketolase [Source:HGNC Symb...	PPP
RBKS	ribokinase [Source:HGNC Symbol	PPP
TALDO1	transaldolase 1 [Source:HGNC Sy...	PPP
SHPK	sedoheptulokinase [Source:HGNC ...	PPP
RPE	ribulose-5-phosphate-3-epimeras...	PPP
PRPS1L1	phosphoribosyl pyrophosphate sy...	PPP
RPEL1	ribulose-5-phosphate-3-epimeras...	PPP
CHIT1	chitinase 1 (chitotriosidase) [Source:HGNC Symbol	Hexosamine
CYB5R3	cytochrome b5 reductase 3 [Source:HGNC Symbol	Hexosamine
GALE	UDP-galactose-4-epimerase [Source:HGNC Symbol	Hexosamine
GALK1	galactokinase 1 [Source:HGNC Symbol	Hexosamine
GALT	galactose-1-phosphate uridylyltransferase [Source:HGNC Symbol	Hexosamine
GFPT1	glutamine--fructose-6-phosphate transaminase 1 [Source:HGNC Symbol	Hexosamine
GMDS	GDP-mannose 4,6-dehydratase [Source:HGNC Symbol;Acc:HGNC:4369]	Hexosamine
HEXA	hexosaminidase A (alpha polypeptide) [Source:HGNC Symbol	Hexosamine
HEXB	hexosaminidase B (beta polypeptide) [Source:HGNC Symbol	Hexosamine
MPI	mannose phosphate isomerase [Source:HGNC Symbol	Hexosamine
PGM3	phosphoglucomutase 3 [Source:HGNC Symbol	Hexosamine
PMM1	phosphomannomutase 1 [Source:HGNC Symbol	Hexosamine
PMM2	phosphomannomutase 2 [Source:HGNC Symbol	Hexosamine
RENBP	renin binding protein [Source:HGNC Symbol	Hexosamine
UAP1	UDP-N-acetylglucosamine pyrophosphorylase 1 [Source:HGNC Symbol	Hexosamine
TSTA3	tissue specific transplantation antigen P35B [Source:HGNC Symbol	Hexosamine
UGDH	UDP-glucose 6-dehydrogenase [Source:HGNC Symbol	Hexosamine
UGP2	UDP-glucose pyrophosphorylase 2 [Source:HGNC Symbol	Hexosamine
FPGT	fucose-1-phosphate guanylyltransferase [Source:HGNC Symbol	Hexosamine
GFPT2	glutamine-fructose-6-phosphate transaminase 2 [Source:HGNC Symbol	Hexosamine
GNPDA1	glucosamine-6-phosphate deaminase 1 [Source:HGNC Symbol	Hexosamine
GNE	glucosamine (UDP-N-acetyl)-2-epimerase/N-acetylmannosamine kinase [Source:HGNC Symbol	Hexosamine
CHIA	chitinase, acidic [Source:HGNC Symbol;Acc:HGNC:17432]	Hexosamine
GMPPB	GDP-mannose pyrophosphorylase B [Source:HGNC Symbol	Hexosamine
GMPPA	GDP-mannose pyrophosphorylase A [Source:HGNC Symbol	Hexosamine
AMDHD2	amidohydrolase domain containing 2 [Source:HGNC Symbol	Hexosamine
NANS	N-acetylneuraminic acid synthase [Source:HGNC Symbol	Hexosamine
NAGK	N-acetylglucosamine kinase [Source:HGNC Symbol	Hexosamine
CMAS	cytidine monophosphate N-acetylneuraminic acid synthetase [Source:HGNC Symbol	Hexosamine
GNPNAT1	glucosamine-phosphate N-acetyltransferase 1 [Source:HGNC Symbol	Hexosamine
UXS1	UDP-glucuronate decarboxylase 1 [Source:HGNC Symbol	Hexosamine
NPL	N-acetylneuraminate pyruvate lyase (dihydrodipicolinate synthase) [Source:HGNC Symbol	Hexosamine
UAP1L1	UDP-N-acetylglucosamine pyrophosphorylase 1 like 1 [Source:HGNC Symbol	Hexosamine
GNPDA2	glucosamine-6-phosphate deaminase 2 [Source:HGNC Symbol	Hexosamine
NANP	N-acetylneuraminic acid phosphatase [Source:HGNC Symbol	Hexosamine
FUK	fucokinase [Source:HGNC Symbol	Hexosamine
CYB5RL	cytochrome b5 reductase-like [Source:HGNC Symbol	Hexosamine
OGT1	O-Linked N-Acetylglucosamine (GlcNAc) Transferase	Hexosamine
OGA	Nuclear Cytoplasmic O-GlcNAcase And Acetyltransferase	Hexosamine
		Hexosamine

## Sheet: Table 3 Fatty Acid Metabolism
Symbol	Description	Functional Classification	Cellular Localization	Reaction Step	Metabolic Process			Abbreviation	Compound Name
ACSL1	acyl-CoA synthetase long cha...	Acyl-CoA Synthetases	Cytosol	acyl_CoA	Beta_Oxidation			CoA-SH	Coenzyme A
ACSL3	acyl-CoA synthetase long cha...	Acyl-CoA Synthetases	Cytosol	acyl_CoA	Beta_Oxidation			FA-CoA	Fattyacyl-CoA
ACSL4	acyl-CoA synthetase long cha...	Acyl-CoA Synthetases	Cytosol	acyl_CoA	Beta_Oxidation			TFA-CoA	Trans-Fattyacyl-CoA
ACSL5	acyl-CoA synthetase long cha...	Acyl-CoA Synthetases	Cytosol	acyl_CoA	Beta_Oxidation			3LHA-CoA	3-L-Hydroxyacyl-CoA
ACSL6	acyl-CoA synthetase long cha...	Acyl-CoA Synthetases	Cytosol	acyl_CoA	Beta_Oxidation			B-Ketoacyl	Betta-Ketoacyl
ACSBG1	acyl-CoA synthetase bubblegu...	Acyl-CoA Synthetases	Cytosol	acyl_CoA	Beta_Oxidation			Acetyl-CoA	Acetyl-Coenzyme A
ACSBG2	acyl-CoA synthetase bubblegu...	Acyl-CoA Synthetases	Cytosol	acyl_CoA	Beta_Oxidation			FA-CoA (-2C)	Fattyacyl-CoA shortened by two carbons
FATP1	Fatty Acid Transport Protein 1	Acyl-CoA Synthetases	Cytosol	acyl_CoA	Beta_Oxidation			AcAc-CoA	Acetoacetyl-CoA
FATP2	Fatty Acid Transport Protein 2	Acyl-CoA Synthetases	Cytosol	acyl_CoA	Beta_Oxidation			HMG-CoA	3-Hydroxy-3-methylglutaryl-CoA
FATP3	Fatty Acid Transport Protein 3	Acyl-CoA Synthetases	Cytosol	acyl_CoA	Beta_Oxidation			AcAc	Acetoacetate
FATP4	Fatty Acid Transport Protein 4	Acyl-CoA Synthetases	Cytosol	acyl_CoA	Beta_Oxidation			bOHB	Beta-Hydroxybutyrate
FATP5	Fatty Acid Transport Protein 5	Acyl-CoA Synthetases	Cytosol	acyl_CoA	Beta_Oxidation
FATP6	Fatty Acid Transport Protein 6	Acyl-CoA Synthetases	Cytosol	acyl_CoA	Beta_Oxidation
CPT1A	carnitine palmitoyltransfera...	Carnitine	Mitochondria	transport	Beta_Oxidation
CPT1B	carnitine palmitoyltransfera...	Carnitine	Mitochondria	transport	Beta_Oxidation
CPT2	carnitine palmitoyltransfera...	Carnitine	Mitochondria	transport	Beta_Oxidation
CRAT	carnitine O-acetyltransferas...	Carnitine	Mitochondria	transport	Beta_Oxidation
CROT	carnitine O-octanoyltransfer...	Carnitine	Peroxisome	transport	Beta_Oxidation
CACT	carnitine acyltransferase translocase (CACT)	Carnitine	Mitochondria	transport	Beta_Oxidation
ABCD1	ATP Binding Cassette Subfamily D Member 1	Fatty Acid Transport	Peroxisome	transport	Beta_Oxidation
ABCD2	ATP Binding Cassette Subfamily D Member 2	Fatty Acid Transport	Peroxisome	transport	Beta_Oxidation
ABCD3	ATP Binding Cassette Subfamily D Member 3	Fatty Acid Transport	Peroxisome	transport	Beta_Oxidation
SLC25A17	Solute Carrier Family 25 Member 17	CoA,ATP,FAD transport	Peroxisome	transport	Beta_Oxidation
SLC16A4	Solute Carrier Family 16 Member 4	Lactate,Pyruvate transport	Peroxisome	transport	Beta_Oxidation
ACADS	acyl-CoA dehydrogenase short...	Dehydrogenases	Mitochondria	B_OX_I	Beta_Oxidation
ACADM	acyl-CoA dehydrogenase mediu...	Dehydrogenases	Mitochondria	B_OX_I	Beta_Oxidation
ACADL	acyl-CoA dehydrogenase long ...	Dehydrogenases	Mitochondria	B_OX_I	Beta_Oxidation
ACADVL	acyl-CoA dehydrogenase very ...	Dehydrogenases	Mitochondria	B_OX_I	Beta_Oxidation
ACAD10	acyl-CoA dehydrogenase famil...	Dehydrogenases	Mitochondria	B_OX_I	Beta_Oxidation
ACAD11	acyl-CoA dehydrogenase famil...	Dehydrogenases	Mitochondria	B_OX_I	Beta_Oxidation
ACAD9	Acyl-CoA Dehydrogenase Family Member 9, Mitochondrial	Dehydrogenases	Mitochondria	B_OX_I	Beta_Oxidation
ACAD8	Isobutyryl-CoA Dehydrogenase, Mitochondrial (IBD)	Dehydrogenases	Mitochondria	B_OX_I	Beta_Oxidation
ACAD7	Acyl-CoA Dehydrogenase Short/Branched Chain (MEBCAD)	Dehydrogenases	Mitochondria	B_OX_I	Beta_Oxidation
ACAD2	Isovaleryl-CoA Dehydrogenase, Mitochondrial (IVD)	Dehydrogenases	Mitochondria	B_OX_I	Beta_Oxidation
ACAD5	Glutaryl-CoA Dehydrogenase, Mitochondrial (GCDH)	Dehydrogenases	Mitochondria	B_OX_I	Beta_Oxidation
ACOX1	acyl-CoA oxidase 1 [Source:H...	Straight Chain, FADH-dependent	Peroxisome	B_OX_I	Beta_Oxidation
ACOX2	acyl-CoA oxidase 2 [Source:H...	Bile Acid, Hydroxycholestonic Acids, FADH-dependent	Peroxisome	B_OX_I	Beta_Oxidation
ACOX3	acyl-CoA oxidase 3, pristano...	Methyl-Barnched FAs, FADH-dependent	Peroxisome	B_OX_I	Beta_Oxidation
ACOXL	acyl-CoA oxidase like [Sourc...	FADH-dependent	Peroxisome	B_OX_I	Beta_Oxidation
ECI1	enoyl-CoA delta isomerase 1 ...	cis-3/trans-3 to trans-2 enoyl esters	Mitochondria	B_OX_IIA	Beta_Oxidation
ECI2	enoyl-CoA delta isomerase 2 ...	trans-3 to trans-2 enoyl esters	Peroxisome	B_OX_IIA	Beta_Oxidation
EHHADH	enoyl-CoA hydratase and 3-hy...	Hydratase	Peroxisome	B_OX_II	Beta_Oxidation
ECHS1	enoyl-CoA hydratase, short c...	Hydratase	Mitochondria	B_OX_II	Beta_Oxidation
HADH	hydroxyacyl-CoA dehydrogenas...	Acyl-Coa Dehydrogeanses	Mitochondria	B_OX_III	Beta_Oxidation
HADHA	hydroxyacyl-CoA dehydrogenas...	Acyl-Coa Dehydrogeanses	Mitochondria	B_OX_III	Beta_Oxidation
HADHB	hydroxyacyl-CoA dehydrogenas...	Acyl-Coa Dehydrogeanses	Mitochondria	B_OX_III	Beta_Oxidation
ACAA1	acetyl-CoA acyltransferase 1...	Beta Ketothiolase	Peroxisome	B_OX_IV	Beta_Oxidation
ACAA2	acetyl-CoA acyltransferase 2...	Beta Ketothiolase	Mitochondria	B_OX_IV	Beta_Oxidation
DECR1	2,4-dienoyl-CoA reductase 1 ...	Unsaturated FA Reduction, NADPH	Mitochondria	B_OX_IIIA	Beta_Oxidation
CD36	Fatty Acid Translocase	FA Transporter	Plasma Membrane	transport	Beta_Oxidation
DECR2	2,4-dienoyl-CoA reductase 2 ...	Unsaturated FA Reduction, NADPH	Peroxisome	B_OX_IIIA	Beta_Oxidation
HACL1	2-hydroxyacyl-CoA lyase 1 [S...	Alpha Oxidation od Branced FA, C-C BOND	Peroxisome	A_Ox	Beta_Oxidation
HAOX2	hydroxyacid oxidase 2 [Sourc...	Alpha Oxidation od Branced FA, C-C BOND	Peroxisome	A_Ox	Beta_Oxidation
HAOX1	Hydroxyacid Oxidase 1	Alpha Oxidation od Branced FA, C-C BOND	Peroxisome	A_Ox	Beta_Oxidation
PHYH	phytanoyl-CoA 2-hydroxylase ...	Alpha Oxidation of Branced FA	Peroxisome	Anaplerosis	Beta_Oxidation
PCCA	propionyl-CoA carboxylase su...	Carboxylation of Propionyl-CoA to Methylmalonyl-CoA	Mitochondria	Anaplerosis	Beta_Oxidation
PCCB	propionyl-CoA carboxylase su...	Beta Subunit of PCCA, all called PCC	Mitochondria	Anaplerosis	Beta_Oxidation
MCEE	methylmalonyl-CoA epimerase ...	D-to-L-Methylmalonyl	Mitochondria	Anaplerosis	Beta_Oxidation
MMUT	methylmalonyl-CoA mutase [So...	Mehtylmalonyl-CoA-to-Succinyl-CoA	Mitochondria	Anaplerosis	Beta_Oxidation
ACSS1	Acyl-CoA Synthetase Short Chain Family Member 1	Acyl-CoA Synthetases	Mitochondria	acyl_CoA	FAS
ACSS2	Acyl-CoA Synthetase Short Chain Family Member 2	Acyl-CoA Synthetases	Cytosol	acyl_CoA	FAS
ACSS3	Acyl-CoA Synthetase Short Chain Family Member 3	Acyl-CoA Synthetases	Mitochondria	acyl_CoA	FAS
ACSM1		Acyl-CoA Synthetases	Mitochondria	acyl_CoA	FAS
ACSM2A		Acyl-CoA Synthetases	Mitochondria	acyl_CoA	FAS
ACSM2B		Acyl-CoA Synthetases	Mitochondria	acyl_CoA	FAS
ACSM3	acyl-CoA synthetase medium c...	Acyl-CoA Synthetases	Mitochondria	acyl_CoA	FAS
ACSM4		Acyl-CoA Synthetases	Mitochondria	acyl_CoA	FAS
ACSM5		Acyl-CoA Synthetases	Mitochondria	acyl_CoA	FAS
ACSM6	acyl-CoA synthetase medium c...	Acyl-CoA Synthetases	Mitochondria	acyl_CoA	FAS
ACSF1	Acyl-CoA Synthetase Family Member 1	Acyl-CoA Synthetases	Cytosol	acyl_CoA	FAS
ACSF2	acyl-CoA synthetase family m...	Acyl-CoA Synthetases	Mitochondria	acyl_CoA	FAS
ACSF4	Acyl-CoA Synthetase Family Member 4	Acyl-CoA Synthetases	Cytosol	acyl_CoA	FAS
CTP	solute carrier family 25 (mitochondrial carrier; citrate transporter), member 1 [Source:HGNC Symbol;Acc:HGNC:10979]	Citrate Transporter	Mitochondria	Synthesis	FAS
ACLY	ATP citrate lyase [Source:HG...	Breaks citrate to Acetyl-CoA and Oxaloacetate	Cytosol	Synthesis	FAS
ACACA	acetyl-CoA carboxylase alpha (ACC1)	Acetyl-CoA to Malonyl-CoA	Cytosol	Synthesis	FAS
ACACB	acetyl-CoA carboxylase beta (ACC2)	Acetyl-CoA to Malonyl-CoA	Cytosol	Synthesis	FAS
MLYCD	malonyl-CoA decarboxylase [S...	Malonyl-to-Acetyl-CoA catalysis	Cytosol	Synthesis	FAS
FASN	fatty acid synthase [Source:...	Three functions in one, NADPH	Cytosol	Synthesis	FAS
OLAH	oleoyl-ACP hydrolase [Source...	Releases Fas from FASN, short-chain	Cytosol	Synthesis	FAS
ELOVL1	ELOVL fatty acid elongase 1 ...	Melanoyl-Ketoacyl	Cytosolic Side of ER	step I	FAS
ELOVL2	ELOVL fatty acid elongase 2 ...	Melanoyl-Ketoacyl	Cytosolic Side of ER	step I	FAS
ELOVL3	ELOVL fatty acid elongase 3 ...	Melanoyl-Ketoacyl	Cytosolic Side of ER	step I	FAS
ELOVL4	ELOVL fatty acid elongase 4 ...	Melanoyl-Ketoacyl	Cytosolic Side of ER	step I	FAS
ELOVL5	ELOVL fatty acid elongase 5 ...	Melanoyl-Ketoacyl	Cytosolic Side of ER	step I	FAS
ELOVL6	ELOVL fatty acid elongase 6 ...	Melanoyl-Ketoacyl	Cytosolic Side of ER	step I	FAS
ELOVL7	ELOVL fatty acid elongase 7 ...	Melanoyl-Ketoacyl	Cytosolic Side of ER	step I	FAS
KAR	hydroxysteroid 17-beta dehyd...	Ketoacyl-CoA Reductase	ER	step II	FAS
HACD1	3-hydroxyacyl-CoA dehydratas...	β -Hydroxyacyl-CoA Dehydratase	ER	step III	FAS
HACD2	3-hydroxyacyl-CoA dehydratas...	β -Hydroxyacyl-CoA Dehydratase	ER	step III	FAS
HACD3	3-hydroxyacyl-CoA dehydratas...	β -Hydroxyacyl-CoA Dehydratase	ER	step III	FAS
HACD4	3-hydroxyacyl-CoA dehydratas...	β -Hydroxyacyl-CoA Dehydratase	ER	step III	FAS
TECR	trans-2,3-enoyl-CoA reductas...	trans-2,3-Enoyl CoA Reductase	ER	step IV	FAS
TECRL	trans-2,3-enoyl-CoA reductas...	trans-2,3-Enoyl CoA Reductase	ER	step IV	FAS
ACOT1	acyl-CoA thioesterase 1 [Sou...	Cuts FA from FASN, temination	Cytosol	Thioesterase	FAS
ACOT2	acyl-CoA thioesterase 2 [Sou...	Cuts FA from FASN, temination	Mitochondria	Thioesterase	FAS
ACOT4	acyl-CoA thioesterase 4 [Sou...	Cuts FA from FASN, temination	Peroxisome	Thioesterase	FAS
ACOT6	acyl-CoA thioesterase 6 [Sou...	Cuts FA from FASN, temination	Peroxisome	Thioesterase	FAS
ACOT7	acyl-CoA thioesterase 7 [Sou...	Cuts FA from FASN, temination	Cytosol	Thioesterase	FAS
ACOT8	acyl-CoA thioesterase 8 [Sou...	Cuts FA from FASN, temination	Peroxisome	Thioesterase	FAS
ACOT9	acyl-CoA thioesterase 9 [Sou...	Cuts FA from FASN, temination	Mitochondria	Thioesterase	FAS
ACOT11	acyl-CoA thioesterase 11 [So...	Cuts FA from FASN, temination	Cytosol	Thioesterase	FAS
ACOT12	acyl-CoA thioesterase 12 [So...	Cuts FA from FASN, temination	Cytosol	Thioesterase	FAS
ACOT13	acyl-CoA thioesterase 13 [So...	Cuts FA from FASN, temination	Mitochondria	Thioesterase	FAS
SCD1	stearoyl-CoA desaturase [Sou...	Desaturtes FAs, uses NADPH	ER	Destatuase	FAS
SCD5	stearoyl-CoA desaturase 5 [S...	Desaturtes FAs, uses NADPH	ER	Destatuase	FAS
FADS1	fatty acid desaturase 1 [Sou...	Desaturases, NAD/NADP	Mitochondria/ER	Destatuase	FAS
FADS2	fatty acid desaturase 2 [Sou...	Desaturases, NAD/NADP	Peroxisome/ER	Destatuase	FAS
FADS3	fatty acid desaturase 3 [Sou...	Desaturases, NAD/NADP	Peroxisome/ER	Destatuase	FAS
NDUFAB1	NADH:ubiquinone oxidoreducta...	Acyl-Carrier Protein (ACP)	Mitochondria	step I	FAS_II
ACSF3	acyl-CoA synthetase family m...	Malonyl-CoA from Malonate	Mitochondria	step I	FAS_II
MCAT	malonyl-CoA-acyl carrier pro...	Malonyl to Malonyl-ACP	Mitochondria	step II	FAS_II
OXSM	3-Ketoacyl-Acyl Carrier Protein Synthase	Malonyl-ACP to 3-Ketoacyl-ACP	Mitochondria	step III	FAS_II
HSD17B8	hydroxysteroid 17-beta dehyd...	KAR Enzyme, NADPH-Dependent	Mitochondria	step IV	FAS_II
CBR4	carbonyl reductase 4 [Source...	KAR Enzyme, NADPH-Dependent	Mitochondria	step IV	FAS_II
HTD2	hydroxyacyl-thioester dehydr...	Dehydratase	Mitochondria	step V	FAS_II
MECR	mitochondrial trans-2-enoyl-...	Trans-Enoyl-ACP to Acyl-ACP, NADPH-dependent, Octanoyl-ACP last	Mitochondria	step VI	FAS_II
LIAS	Lipoic Acid Synthetase	Octanoyl to Lipoic Acid	Mitochondria	Lipoylation	FAS_II
LIPT1	Lipoyl-protein Ligase	Lipoyl-protein Ligase	Mitochondria	Lipoylation	FAS_II
LIPT2	Lipoyl(Octanoyl) Transferase 2 (Putative)	Lipoyl(Octanoyl) Transferase 2 (Putative)	Mitochondria	Lipoylation	FAS_II
ACSM1	Octanoyl Activation	Acyl-CoA Synthetases	Mitochondria	Lipoylation	FAS_II
GPAT1	Glycerol-3-Phosphate Acyltransferase 1, Mitochondrial	Cardiolipin Synthesis	Mitochondria	Cardiolipin I	FAS_II
GPAT2	Glycerol-3-Phosphate Acyltransferase 2, Mitochondrial	Cardiolipin Synthesis	Mitochondria	Cardiolipin I	FAS_II
AGPAT5	1-Acylglycerol-3-Phosphate O-Acyltransferase 5	Cardiolipin Synthesis	Mitochondria	Cardiolipin II	FAS_II
TAM41	CDP-Diacylglycerol Synthase	Cardiolipin Synthesis	Mitochondria	Cardiolipin III	FAS_II
PGS1	PGP Synthase 1	Cardiolipin Synthesis	Mitochondria	Cardiolipin IV	FAS_II
PTPMT1	Phosphatidylglycerophosphatase And Protein-Tyrosine Phosphatase 1	Cardiolipin Synthesis	Mitochondria	Cardiolipin V	FAS_II
CLS1	Cardiolipin Synthase 1	Cardiolipin Synthesis	Mitochondria	Cardiolipin VI	FAS_II
TAZ	Taffazin	Cardiolipin Remodeling	Mitochondria	Cardiolipin VII	FAS_II
THEM5	thioesterase superfamily mem...	Cardiolipin Remodeling	Mitochondria	Cardiolipin VIII	FAS_II
AACS	acetoacetyl-CoA synthetase [Source:...	AcAc_AcAcCoA	Cytosol	cThiolase	ketone_bodies
ACAA1	acetyl-CoA acyltransferase 1...		Peroxisome	pThiolase	ketone_bodies
ACAA2	acetyl-CoA acyltransferase 2...		Mitochondria	mThiolase	ketone_bodies
ACAT1	Acetyl-CoA Acetyltransferase, Mitochondrial		Mitochondria	mThiolase	ketone_bodies
ACAT2	Cytosolic Acetoacetyl-CoA Thiolase		Cytosol	cThiolase	ketone_bodies
ACSS1	acetoacetyl-CoA synthetase [Source:...		Mitochondria	mThiolase	ketone_bodies
ACSS2	acetoacetyl-CoA synthetase [Source:...		Cytosol	cThiolase	ketone_bodies
ACSS3	acyl-CoA synthetase short chain fam...		Mitochondria	mThiolase	ketone_bodies
BDH1	3-hydroxybutyrate dehydrogenase 1 [...		Mitochondria	Dehydrogenase	ketone_bodies
BDH2	3-hydroxybutyrate dehydrogenase 2 [...		Cytosol	Dehydrogenase	ketone_bodies
HADHA	hydroxyacyl-CoA dehydrogenas...		Mitochondria	Dehydrogenase	ketone_bodies
HADHB	hydroxyacyl-CoA dehydrogenas...		Mitochondria	Dehydrogenase	ketone_bodies
HMGCL	3-hydroxy-3-methylglutaryl-CoA lyas...		Mitochondria	Lyase	ketone_bodies
HMGCLL1	3-hydroxymethyl-3-methylglutaryl-Co...		Cytosol_ER	Lyase	ketone_bodies
HMGCS1	Hydroxymethylglutaryl-CoA Synthase, Cytoplasmic		Cytosol	synthase	ketone_bodies
HMGCR	3-Hydroxy-3-Methylglutaryl-CoA Reductase	Cholesterol_Biosynthesis_Mavelonate	ER	Reductase	ketone_bodies
HMGCS2	3-hydroxy-3-methylglutaryl-CoA synt...	Hepatic_Tissue	Mitochondria	synthase	ketone_bodies
SLC16A1	Solute Carrier Family 16 (Monocarboxylic Acid Transporters)	extrahepatic	Plasma Membrane	transport	ketone_bodies
SLC16A7	Solute Carrier Family 16 (Monocarboxylic Acid Transporters), Member 7	extrahepatic	Plasma Membrane	transport	ketone_bodies
SLC16A6	Solute Carrier Family 16 Member 6	hepatic	Plasma Membrane	transport	ketone_bodies
OXCT1	3-oxoacid CoA-transferase 1 [Source...	SCOT	Mitochondria	succinate	ketone_bodies
OXCT2	3-oxoacid CoA-transferase 2 [Source...	SCOT	Mitochondria	succinate	ketone_bodies

## Sheet: Table 4 Amino Acid Transporters
Gene	Description	Substrate	Location	Class
SLC15A3	solute carrier family 15 (oligopeptide transporter), member 3 [Source:HGNC Symbol;Acc:HGNC:18068]	L-His	PM	Rest
SLC15A4	solute carrier family 15 (oligopeptide transporter), member 4 [Source:HGNC Symbol;Acc:HGNC:23090]	L-His	Lys	Rest
SLC16A10	solute carrier family 16 member 1...	Aromatic amino acids (L-Phe, L-Tyr, L-Trp and L-Dopa) [117]	PM	Rest
SLC17A6	solute carrier family 17 (vesicular glutamate transporter), member 6 [Source:HGNC Symbol;Acc:HGNC:16703]	L-Glu	PM	Glu
SLC17A7	solute carrier family 17 (vesicular glutamate transporter), member 7 [Source:HGNC Symbol;Acc:HGNC:16704]	L-Glu	PM	Glu
SLC17A8	solute carrier family 17 (vesicular glutamate transporter), member 8 [Source:HGNC Symbol;Acc:HGNC:20151]	L-Glu	PM	Glu
SLC1A1	solute carrier family 1 (neuronal/epithelial high affinity glutamate transporter, system Xag), member 1 [Source:HGNC Symbol;Acc:HGNC:10939]	L-Glu, D/L-Asp, L-Cys	PM	Glu
SLC1A2	solute carrier family 1 (glial high affinity glutamate transporter), member 2 [Source:HGNC Symbol;Acc:HGNC:10940]	L-Glu, D/L-Asp	PM	Glu
SLC1A3	solute carrier family 1 (glial high affinity glutamate transporter), member 3 [Source:HGNC Symbol;Acc:HGNC:10941]	L-Glu, D/L-Asp	PM	Glu
SLC1A4	solute carrier family 1 member 4 ...	L-Ala, L-Ser	PM	Rest
SLC1A5	solute carrier family 1 member 5 ...	L-Asp, L-Cys, L-Gln	PM	Rest
SLC1A6	solute carrier family 1 (high affinity aspartate/glutamate transporter), member 6 [Source:HGNC Symbol;Acc:HGNC:10944]	L-Glu, D/L-Asp	PM	Glu
SLC1A7	solute carrier family 1 (glutamate transporter), member 7 [Source:HGNC Symbol;Acc:HGNC:10945]	L-Glu, D/L-Asp	PM	Glu
SLC25A12	solute carrier family 25 (aspartate/glutamate carrier), member 12 [Source:HGNC Symbol;Acc:HGNC:10982]	L-Glu, D/L-Asp	Mit	Glu
SLC25A13	solute carrier family 25 (aspartate/glutamate carrier), member 13 [Source:HGNC Symbol;Acc:HGNC:10983]	L-Asp, L-Glu	Mit	Rest
SLC25A18	solute carrier family 25 (glutamate carrier), member 18 [Source:HGNC Symbol;Acc:HGNC:10988]	OH-/Antiporter	PM	Glu
SLC25A22	solute carrier family 25 (mitochondrial carrier: glutamate), member 22 [Source:HGNC Symbol;Acc:HGNC:19954]	OH-/Antiporter	Mit	Glu
SLC25A38	solute carrier family 25, member 38 [Source:HGNC Symbol;Acc:HGNC:26054]	L-Gly	PM	Rest
SLC32A1	solute carrier family 32 (GABA vesicular transporter), member 1 [Source:HGNC Symbol;Acc:HGNC:11018]	L-Gly, GABA	PM	Rest
SLC36A1	solute carrier family 36 member 1...	GABA	PM	Rest
SLC36A2	solute carrier family 36 member 2...	L-Pro, L-Gly	PM	Rest
SLC36A4	solute carrier family 36 member 4...	L-Pro, L-Trp	PM	Rest
SLC38A1	solute carrier family 38 member 1...	L-Gln	PM	Gln
SLC38A10	solute carrier family 38, member 10 [Source:HGNC Symbol;Acc:HGNC:28237]	L-Gln, L-Ala	PM	Gln
SLC38A2	solute carrier family 38 member 2...	L-Gln	PM	Gln
SLC38A3	solute carrier family 38 member 3...	Na++/Coupled	PM	Gln
SLC38A4	solute carrier family 38 member 4...	L-Gln, L-Arg	PM	Gln
SLC38A5	solute carrier family 38 member 5...	Na++/Coupled	PM	Gln
SLC38A7	solute carrier family 38, member 7 [Source:HGNC Symbol;Acc:HGNC:25582]	L-Gln, L-Ala	PM	Gln
SLC38A8	solute carrier family 38, member 8 [Source:HGNC Symbol;Acc:HGNC:32434]	L-Gln, L-Ala	PM	Gln
SLC38A9	solute carrier family 38, member 9 [Source:HGNC Symbol;Acc:HGNC:26907]	L-Arg, L-Leu	Lys	Rest
SLC3A1	solute carrier family 3 member 1 ...	Unknown	PM	Rest
SLC3A2	solute carrier family 3 member 2 ...	Unknown	PM	NAA
SLC43A1	solute carrier family 43 member 1...	BCAAs	PM	BCAA
SLC43A2	solute carrier family 43 member 2...	BCAAs	PM	BCAA
SLC66A1	solute carrier family 66 member 1...		Lys	CAA
SLC66A4	solute carrier family 66 member 4…	L-cystine, L-selenocysteine, L-cystathionine [159,52]	Lys	Rest
SLC6A12	solute carrier family 6 member 12...	GABA	PM	Rest
SLC6A14	solute carrier family 6 member 14...	NAAs and CAAs	PM	CAA_NAA_
SLC6A15	solute carrier family 6 member 15...	BCAAs	PM	BCAA
SLC6A17	solute carrier family 6 (neutral amino acid transporter), member 17 [Source:HGNC Symbol;Acc:HGNC:31399]	NAAs	PM	NAA
SLC6A18	solute carrier family 6 member 18...	L-Gly	PM	Rest
SLC6A19	solute carrier family 6 member 19...	NAAs	PM	NAA
SLC6A20	solute carrier family 6 member 20...	L-Pro, L-Hyp	PM	Rest
SLC6A5	solute carrier family 6 (neurotransmitter transporter), member 5 [Source:HGNC Symbol;Acc:HGNC:11051]	L-Gly	PM	Rest
SLC6A6	solute carrier family 6 member 6 ...	TAU	PM	Rest
SLC6A7	solute carrier family 6 (neurotransmitter transporter), member 7 [Source:HGNC Symbol;Acc:HGNC:11054]	L-Pro	PM	Rest
SLC6A9	solute carrier family 6 (neurotransmitter transporter, glycine), member 9 [Source:HGNC Symbol;Acc:HGNC:11056]	L-Gly	PM	Rest
SLC7A1	solute carrier family 7 member 1 ...	CAAs (L-Arg)	PM	CAA
SLC7A10	solute carrier family 7 member 10...	Small NAAs	PM	NAA
SLC7A11	solute carrier family 7 member 11...	L-Glu, L-Cys	PM	Glu
SLC7A13	solute carrier family 7 (anionic amino acid transporter), member 13 [Source:HGNC Symbol;Acc:HGNC:23092]	L-Asp, L-Glu, L-cystine	PM	Glu
SLC7A14	solute carrier family 7, member 14 [Source:HGNC Symbol;Acc:HGNC:29326]	CAAs	PM	CAA
SLC7A2	solute carrier family 7 member 2 ...	CAAs (L-Arg)	PM	CAA
SLC7A3	solute carrier family 7 member 3 ...	CAAs	PM	CAA
SLC7A5	solute carrier family 7 member 5 ...	LNAAs	PM	NAA
SLC7A6	solute carrier family 7 member 6 ...	CAAs and LNAAs	PM	CAA_NAA_
SLC7A7	solute carrier family 7 member 7 ...	Cationic and NAAs	PM	CAA_NAA_
SLC7A8	solute carrier family 7 member 8 ...	LNAAs	PM	NAA
SLC7A9	solute carrier family 7 member 9 ...	CAAs, L-cystine and NAAs	PM	CAA_NAA_

## Sheet: Table 5 Amino Acid Metabolism
Symbol	Description	amino_acid	Process	Classification			Abbreviation	Compound
AADAT	aminoadipate aminotransferas...	Lysine	Oxidation	Trp_Lys			αKAs	Alpha-Ketoacids
AASS	aminoadipate-semialdehyde sy...	Lysine	Oxidation	Trp_Lys			CP	Carbamoyl Phosphate
ACAD2	Isovaleryl-CoA Dehydrogenase, Mitochondrial (IVD)	Leucine	Oxidation	BCAA			THF	Tetrahydropholate
ACAD7	Acyl-CoA Dehydrogenase Short/Branched Chain	Isoleucine	Oxidation	BCAA			5,10-methylene-THF	5,10-methylene-Tetrahydropholate
ACAD8	Isobutyryl-CoA Dehydrogenase, Mitochondrial (IBD)	Valine	Oxidation	BCAA			5,10-methenyl-HF	5,10-methenyl-hydropholate
ACMSD	aminocarboxymuconate semiald...	Tryptophan Branch I	Oxidation	Trp_Lys			10-formyl-THF	10-folrmyl-Tetrahydropholate
AFMID	arylformamidase [Source:HGNC...	Tryptophan Branch I	Oxidation	Trp_Lys			5-mTHF	5-methyl-Tetrahydropholate
AGMAT	agmatinase [Source:HGNC Symb...	Polyamine Synthesis	Polyamine	PA
ALDH18A1	Aldehyde Dehydrogenase 18 Family Member A1	Proline	Biosynthesis	BS
ALDH1L1	Aldehyde Dehydrogenase 1 Family Member L1	One-Carbon Metabolism	C1_Cycle	OCC
ALDH1L2	Aldehyde Dehydrogenase 1 Family Member L2	One-Carbon Metabolism	C1_Cycle	OCC
ALDH7A1	Aldehyde Dehydrogenase 7 Family Member A1	Lysine	Oxidation	Trp_Lys
AMD1	adenosylmethionine decarboxy...	Methionine Cycle	Oxidation	Met
AMDHD1	amidohydrolase domain contai...	Histidine	Oxidation	His
AMT	aminomethyltransferase [Sour...	Glycine	Oxidation	Gly
ARG1	arginase 1 [Source:HGNC Symb...	Argininase 1	Urea_Cycle	Urea
ARG2	arginase 2 [Source:HGNC Symb...	Argininase 2	Urea_Cycle	Urea
ASL	argininosuccinate lyase [Sou...	Argininosuccinate Lyase	Urea_Cycle	Urea
ASNS	asparagine synthetase (gluta...	Asparagine synthetase	Biosynthesis	BS
ASS1	argininosuccinate synthase 1...	Argininosuccinate synthase 1	Urea_Cycle	Urea
AZIN1	antizyme inhibitor 1 [Source...	Arginine decarboxylase	Polyamine	PA
AZIN2	antizyme inhibitor 2 [Source...	Arginine decarboxylase	Polyamine	PA
BCAT1	branched chain amino acid tr...	Branched Chin AA	Oxidation	BCAA
BCAT2	branched chain amino acid tr...	Branched Chin AA	Oxidation	BCAA
BCKDHA	branched chain keto acid deh...	Branched Chin AA E1	Oxidation	BCAA
BCKDHB	branched chain keto acid deh...	Branched Chin AA E1	Oxidation	BCAA
BCKDK	branched chain ketoacid dehy...	Branched Chin AA	Oxidation	BCAA
BHMT	betaine--homocysteine S-meth...	One Carbon Cycle	C1_Cycle	OCC
BHMT2	betaine--homocysteine S-meth...	One Carbon Cycle	C1_Cycle	OCC
CAD	Aspartate Transcarbamylase	Cytosolic CPS1	C1_Cycle	OCC
CBS	cystathionine-beta-synthase ...	Methionine Cycle	Oxidation	Met
CBSL	cystathionine-beta-synthase ...	Methionine Cycle	Oxidation	Met
CDO1	cysteine dioxygenase type 1 ...	Cysteine	Oxidation	Cys
CPS1	carbamoyl-phosphate synthase...	carbamoyl-phosphate synthase	Urea_Cycle	Urea
CSAD	cysteine sulfinic acid decar...	Cysteine	Oxidation	Cys
CTH	cystathionine gamma-lyase [S...	Methionine Cycle	Biosynthesis	BS
DBT	dihydrolipoamide branched ch...	Branched Chin AA E2	Oxidation	BCAA
DDC	dopa decarboxylase [Source:H...	Tryptophan Branch II	Oxidation	Trp_Lys
DHPS	Deoxyhypusine Synthase	Spermidine to deoxyHypusine	Polyamine	PA
DHTKD1	dehydrogenase E1 and transke...	Tryptophan Branch I	Oxidation	Trp_Lys
DLD	dihydrolipoamide dehydrogena...	Branched Chin AA E3	Oxidation	BCAA
DMGDH	dimethylglycine dehydrogenas...	Glycine	Oxidation	Gly
DOHH	Deoxyhypusine Hydroxylase	deoxyHypusine to hypusine	Polyamine	PA
FAH	fumarylacetoacetate hydrolas...	Phenylalanine	Oxidation	Phe_Tyr
FTCD	formimidoyltransferase cyclo...	Histidine	Oxidation	His
GAMT	guanidinoacetate N-methyltra...	Glycine + Arg	Oxidation	Gly
GATM	glycine amidinotransferase [...	Glycine + Arg	Oxidation	Gly
GCAT	glycine C-acetyltransferase ...	Threonine	Oxidation	BCAA
GCDH	glutaryl-CoA dehydrogenase [...	Tryptophan Branch I	Oxidation	Trp_Lys
GCSH	glycine cleavage system prot...	Glycine	Oxidation	Gly
GLDC	glycine decarboxylase [Sourc...	Glycine	Oxidation	Gly
GLS	glutaminase [Source:HGNC Sym...	Glutamin Synthase (Kidney)	Oxidation	Gln_Glu
GLS2	glutaminase 2 [Source:HGNC S...	Glutamin Synthase (Liver)	Oxidation	Gln_Glu
GLUD1	glutamate dehydrogenase 1 [S...	Glutamate Dehydrogenase 1	Oxidation	Gln_Glu
GLUD2	glutamate dehydrogenase 2 [S...	Glutamate Dehydrogenase 1	Oxidation	Gln_Glu
GLUL	glutamate-ammonia ligase [So...	Glutamin Synthetase (GS)	Oxidation	Gln_Glu
GNMT	glycine N-methyltransferase ...	Methionine Cycle	C1_Cycle	OCC
GOT1	glutamic-oxaloacetic transam...	Aspartate Aminotransferase	Transamination	BS
GOT2	glutamic-oxaloacetic transam...	Aspartate Aminotransferase	Transamination	BS
GPT	glutamic--pyruvic transamina...	Alanine Aminotransferase 1	Transamination	BS
GPT2	glutamic--pyruvic transamina...	Alanine Aminotransferase 2	Transamination	BS
GSTZ1	glutathione S-transferase ze...	Phenylalanine	Oxidation	Phe_Tyr
HAAO	3-hydroxyanthranilate 3,4-di...	Tryptophan Branch I	Oxidation	Trp_Lys
HAL	histidine ammonia-lyase [Sou...	Histidine	Oxidation	His
HDC	histidine decarboxylase [Sou...	Histidine	Oxidation	His
HGD	homogentisate 1,2-dioxygenas...	Phenylalanine	Oxidation	Phe_Tyr
HIBADH	3-hydroxyisobutyrate dehydro...	Valine	Oxidation	BCAA
HIBCH	3-hydroxyisobutyryl-CoA hydr...	Valine	Oxidation	BCAA
HPD	4-hydroxyphenylpyruvate diox...	Phenylalanine	Oxidation	Phe_Tyr
HSD17B10	hydroxysteroid 17-beta dehyd...	Isoleucine	Oxidation	BCAA
IDO1	indoleamine 2,3-dioxygenase ...	Tryptophan Branch I	Oxidation	Trp_Lys
IDO2	indoleamine 2,3-dioxygenase ...	Tryptophan Branch I	Oxidation	Trp_Lys
KMO	kynurenine 3-monooxygenase [...	Tryptophan Branch I	Oxidation	Trp_Lys
KYAT1	kynurenine aminotransferase ...	Tryptophan Branch I	Oxidation	Trp_Lys
KYAT3	kynurenine aminotransferase ...	Tryptophan Branch I	Oxidation	Trp_Lys
KYNU	kynureninase [Source:HGNC Sy...	Tryptophan Branch I	Oxidation	Trp_Lys
MAOA	Monoamine Oxidase A	Tryptophan Branch II	Oxidation	Trp_Lys
MAOB	Monoamine Oxidase B	Tryptophan Branch II	Oxidation	Trp_Lys
MAT1A	methionine adenosyltransfera...	Methionine	Oxidation	Met
MAT2A	Methionine Adenosyltransferase 2A	Methionine	Polyamine	PA
MAT2B	Methionine Adenosyltransferase 2B	Methionine	Polyamine	PA
MCCC1	methylcrotonoyl-CoA carboxyl...	Leucine	Oxidation	BCAA
MCCC2	methylcrotonoyl-CoA carboxyl...	Leucine	Oxidation	BCAA
MCEE	methylmalonyl-CoA epimerase ...	Threonine	Oxidation	BCAA
MMUT	methylmalonyl-CoA mutase [So...	Threonine	Oxidation	BCAA
MTAP	methylthioadenosine phosphor...	Methionine	Polyamine	PA
MTHFD1	Methylenetetrahydrofolate Dehydrogenase (NADP+ Dependent) 1	One-Carbon Metabolism	C1_Cycle	OCC
MTHFD1L	Methylenetetrahydrofolate Dehydrogenase (NADP+ Dependent) 1 Like	One-Carbon Metabolism	C1_Cycle	OCC
MTHFD2	Methylenetetrahydrofolate Dehydrogenase (NADP+ Dependent) 2	One-Carbon Metabolism	C1_Cycle	OCC
MTHFD2L	Methylenetetrahydrofolate Dehydrogenase (NADP+ Dependent) 2 Like	One-Carbon Metabolism	C1_Cycle	OCC
MTHFR	Methylenetetrahydrofolate Reductase (NAD(P)H)	Methionine Cycle	C1_Cycle	OCC
MTR	5-methyltetrahydrofolate-hom...	Methionine Synthase	C1_Cycle	OCC
MTRR	5-methyltetrahydrofolate-hom...	Methionine Synthase	C1_Cycle	OCC
NAGS	N-acetylglutamate synthase [...	AcCoA + Glutamate	Urea_Cycle	Urea
OAT	ornithine aminotransferase [...	Proline	Biosynthesis	BS
ODC1	ornithine decarboxylase 1 [S...	Ornithine Decarboxylase	Polyamine	PA
OTC	ornithine carbamoyltransfera...	Citrulline Synthesis	Urea_Cycle	Urea
PAH	phenylalanine hydroxylase [S...	Phenylalanine	Oxidation	Phe_Tyr
PAOX	polyamine oxidase [Source:HG...	PAOX	Polyamine	PA
PCCA	propionyl-CoA carboxylase su...	Threonine	Oxidation	BCAA
PCCB	propionyl-CoA carboxylase su...	Threonine	Oxidation	BCAA
PHGDH	phosphoglycerate dehydrogena...	Serine	Biosynthesis	BS
PRODH	proline dehydrogenase 1 [Sou...	Proline	Oxidation	Pro
PRODH2	proline dehydrogenase 2 [Sou...	trans-4-hydroxy-L-proline	Oxidation	Pro
PSAT1	phosphoserine aminotransfera...	Serine	Biosynthesis	BS
PSPH	phosphoserine phosphatase [S...	Serine	Biosynthesis	BS
PYCR1	pyrroline-5-carboxylate redu...	Proline	Biosynthesis	BS
PYCR2	pyrroline-5-carboxylate redu...	Proline	Biosynthesis	BS
PYCR3	pyrroline-5-carboxylate redu...	Proline	Biosynthesis	BS
SAT1	spermidine/spermine N1-acety...	SSAT	Polyamine	PA
SDS	serine dehydratase [Source:H...	Threonine	Oxidation	BCAA
SDSL	serine dehydratase like [Sou...	Threonine	Oxidation	BCAA
SHMT1	serine hydroxymethyltransfer...	Glycine	C1_Cycle	OCC
SHMT2	Serine Hydroxymethyltransferase 2	Glycine – Serine	C1_Cycle	OCC
SLC25A15	solute carrier family 25 (mitochondrial carrier	Ornithine transporter	Urea_Cycle	Urea
SMOX	spermine oxidase [Source:HGN...		Polyamine	PA
SMS	spermine synthase [Source:HG...	SPMSY	Polyamine	PA
SRM	spermidine synthase [Source:...	SPDSY	Polyamine	PA
SUOX	sulfite oxidase [Source:HGNC...	Cysteine	Oxidation	Cys
TAT	tyrosine aminotransferase [S...	Phenylalanine	Oxidation	Phe_Tyr
TDO2	tryptophan 2,3-dioxygenase [...	Tryptophan Branch I	Oxidation	Trp_Lys
TPH1	tryptophan hydroxylase 1 [So...	Tryptophan Branch II	Oxidation	Trp_Lys
TPH2	tryptophan hydroxylase 2 [So...	Tryptophan Branch II	Oxidation	Trp_Lys
UROC1	urocanate hydratase 1 [Sourc...	Histidine	Oxidation	His

## Sheet: Table 6 TCA and Anaplerosis
Symbol	Name	Details	Location	Function		Abbreviation	Compound
ACLY	ATP Citrate Lyase		Cytosol	Anaplerosis		Ac-CoA	Acetyl-CoA
ACO1	aconitase 1 Cytosol		Cytosol	Anaplerosis		aKG	Alpha-Ketogluterate
ACO2	aconitase 2 [Source:HGNC Symbol		Mitochondria	TCA		Suc-CoA	Succinyl-Coa
ADHFE1	alcohol dehydrogenase iron contain...		Mitochondria	TCA		OAA	Oxalacetate
CS	citrate synthase [Source:HGNC Symb...		Mitochondria	TCA
D2HGDH	D-2-hydroxyglutarate dehydrogenase...	D2HG_to_aKG	Mitochondria	TCA
DLAT	dihydrolipoamide S-acetyltransfera...	PDH_E2	Mitochondria	PDH
DLD	dihydrolipoamide dehydrogenase [So...	OGDL_PDH_E3	Mitochondria	PDH
DLST	dihydrolipoamide S-succinyltransfe...	OGDL_E2	Mitochondria	TCA
FAHD1	fumarylacetoacetate hydrolase doma...		Mitochondria	TCA
FH	fumarate hydratase [Source:HGNC Sy...		Mitochondria	TCA
IDH1	isocitrate dehydrogenase (NADP(+))	IDH_NADP	Cytosol	Anaplerosis
IDH2	isocitrate dehydrogenase (NADP(+))	IDH_NADP	Mitochondria	TCA
IDH3A	isocitrate dehydrogenase 3 (NAD(+)...	IDH_NAD	Mitochondria	TCA
IDH3B	isocitrate dehydrogenase 3 (NAD(+)...	IDH_NAD	Mitochondria	TCA
IDH3G	isocitrate dehydrogenase 3 (NAD(+)...	IDH_NAD	Mitochondria	TCA
L2HGDH	L-2-hydroxyglutarate dehydrogenase...	L2HG_to_aKG	Mitochondria	TCA
LDHA	lactate dehydrogenase A [Source:HG...	Muscle_Iso	Cytosol	LDH
LDHB	lactate dehydrogenase B [Source:HG...	Heart_Iso	Cytosol	LDH
LDHC	lactate dehydrogenase C [Source:HG...	Testis_iso	Cytosol	LDH
MDH1	malate dehydrogenase 1 CYTOSOLIC	NAD	Cytosol	Anaplerosis
MDH2	malate dehydrogenase 2 [Source:HGN...	NAD	Mitochondria	TCA
ME1	malic enzyme 1 [Source:HGNC Symbol...	NADP	Cytosol	Anaplerosis
ME2	malic enzyme 2 [Source:HGNC Symbol...	Malate_Pyruvate_NAD	Mitochondria	Anaplerosis
ME3	malic enzyme 3 [Source:HGNC Symbol...	Malate_Pyruvate_NADP	Mitochondria	Anaplerosis
MPC1	mitochondrial pyruvate carrier 1 [...		Mitochondria	Transport
MPC2	mitochondrial pyruvate carrier 2 [...		Mitochondria	Transport
OGDH	oxoglutarate dehydrogenase [Source...	OGDL_E1	Mitochondria	TCA
OGDHL	Oxoglutarate Dehydrogenase Like	OGDL	Mitochondria	TCA
PC	pyruvate carboxylase [Source:HGNC Symbol		Mitochondria	Anaplerosis
PDHA1	pyruvate dehydrogenase E1 alpha 1 ...	PDH_E1	Mitochondria	PDH
PDHA2	pyruvate dehydrogenase E1 alpha 2 ...	PDH_E1	Mitochondria	PDH
PDHB	pyruvate dehydrogenase E1 beta sub...	PDH_E1	Mitochondria	PDH
PDK1	pyruvate dehydrogenase kinase 1 [S...		Mitochondria	PDH
PDK2	pyruvate dehydrogenase kinase 2 [S...		Mitochondria	PDH
PDK3	pyruvate dehydrogenase kinase 3 [S...		Mitochondria	PDH
PDK4	pyruvate dehydrogenase kinase 4 [S...		Mitochondria	PDH
PDP1	pyruvate dehyrogenase phosphatase ...		Mitochondria	PDH
PDP2	pyruvate dehyrogenase phosphatase ...		Mitochondria	PDH
SDHA	succinate dehydrogenase complex fl...	Complex_II	Mitochondria	TCA
SDHB	succinate dehydrogenase complex ir...	Complex_II	Mitochondria	TCA
SDHC	succinate dehydrogenase complex su...	Complex_II	Mitochondria	TCA
SDHD	succinate dehydrogenase complex su...	Complex_II	Mitochondria	TCA
SUCLA2	succinate-CoA ligase ADP-forming b...	SCS	Mitochondria	TCA
SUCLG1	succinate-CoA ligase alpha subunit...	SCS	Mitochondria	TCA
SUCLG2	succinate-CoA ligase GDP-forming b...	SCS	Mitochondria	TCA
VDAC1	voltage dependent anion channel 1 ...	HK2_Interaction	Mitochondria	Transport
AGC1	solute carrier family 25 (aspartate/glutamate carrier), member 12	AGC1 (aspartate/glutamate carrier 1)	Mitochondria	Transport
AGC2	solute carrier family 25 (aspartate/glutamate carrier), member 13	AGC2 (aspartate/glutamate carrier 2)	Mitochondria	Transport
OGC	solute carrier family 25 (mitochondrial carrier; oxoglutarate carrier), member 11	OGC (oxoglutarate carrier)	Mitochondria	Transport
CIC	solute carrier family 25 (mitochondrial carrier; citrate transporter), member 1	CIC (citrate carrier)	Mitochondria	Transport
DIC	solute carrier family 25 (mitochondrial carrier; dicarboxylate transporter), member 10	DIC (dicarboxylate carrier)	Mitochondria	Transport
GC1	solute carrier family 25 (mitochondrial carrier: glutamate), member 22	GC1 (glutamate carrier 1)	Mitochondria	Transport
GC2	solute carrier family 25 (glutamate carrier), member 18	GC2 (glutamate carrier 2)	Mitochondria	Transport
ODC	solute carrier family 25 (mitochondrial oxoadipate carrier), member 21	ODC (oxoadipate carrier)	Mitochondria	Transport
GLS	Oxidation	Glu_Gln	Mitochondria	Anaplerosis
GLS2	Oxidation	Glu_Gln	Mitochondria	Anaplerosis
GLUD1	Oxidation	Glu_Gln	Mitochondria	Anaplerosis
GLUD2	Oxidation	Glu_Gln	Mitochondria	Anaplerosis
GLUL	Oxidation	Glu_Gln	Mitochondria	Anaplerosis
GOT1	Transamination	Glu_Asp	Cytosol	Anaplerosis
GOT2	Transamination	Glu_Asp	Mitochondria	Anaplerosis
GPT	Transamination	Ala_Pyr	Cytosol	Anaplerosis
GPT2	Transamination	Ala_Pyr	Mitochondria	Anaplerosis

## Sheet: Table 7 Electron Transport Chai
Symbol	Explanation	Complex	Encoded
ATP5F1A	ATP Synthesis	V	Nucleus
ATP5F1B	ATP Synthesis	V	Nucleus
ATP5F1C	Shaft	V	Nucleus
ATP5F1D	Shaft	V	Nucleus
ATP5F1E	Shaft	V	Nucleus
ATP5MC1	Proton Channel	V	Nucleus
ATP5MC2	Proton Channel	V	Nucleus
ATP5MC3	Proton Channel	V	Nucleus
ATP5ME	Proton Channel	V	Nucleus
ATP5MF	Proton Channel	V	Nucleus
ATP5MG	Proton Channel	V	Nucleus
ATP5PB	B	V	Nucleus
ATP5PD	D	V	Nucleus
ATP5PF	F	V	Nucleus
ATP5PO	OSCB	V	Nucleus
ATP6	Mt_encoded	V	Mitochondria
ATP8	Mt_encoded	V	Mitochondria
COQ10A	e_transfer	Other	Nucleus
COQ10B	e_transfer	Other	Nucleus
CO1	Mt_encoded	IV	Mitochondria
CO2	Mt_encoded	IV	Mitochondria
CO3	Mt_encoded	IV	Mitochondria
COX14	Assembly	IV	Nucleus
COX16	Assembly	IV	Nucleus
COX18	Assembly	IV	Nucleus
COX20	Assembly	IV	Nucleus
COX11	Cu Chapperone	IV	Nucleus
SCO1	Assembly	IV	Nucleus
SCO2	Assembly	IV	Nucleus
SURF1	Assembly	IV	Nucleus
CYB	Mt_encoded	III	Mitochondria
CYC1	Heme-Containing	III	Nucleus
CYCS	e from CytB	III	Nucleus
UQCRC1	Core 1	III	Nucleus
UQCRC2	Core 2	III	Nucleus
UQCRFS1	Rieske-FeS	III	Nucleus
UQCRH	Mediator	III	Nucleus
UQCRQ	Ubiquinone_binding	III	Nucleus
SDHA	Flavoprotein	II	Nucleus
SDHB	Sulfur_Subunit	II	Nucleus
SDHC	Quinone	II	Nucleus
SDHD	Quinone	II	Nucleus
ND1	Mt_encoded	I	Mitochondria
ND2	Mt_encoded	I	Mitochondria
ND3	Mt_encoded	I	Mitochondria
ND4	Mt_encoded	I	Mitochondria
ND5	Mt_encoded	I	Mitochondria
ND6	Mt_encoded	I	Mitochondria
NDUFS1		I	Nucleus
NDUFS2		I	Nucleus
NDUFS3		I	Nucleus
NDUFS7		I	Nucleus
NDUFS8		I	Nucleus
NDUFV1		I	Nucleus
NDUFV2		I	Nucleus
NDUFAF1		I	Nucleus
NDUFAF2		I	Nucleus
NDUFAF3		I	Nucleus
NDUFAF4		I	Nucleus
NDUFAF5		I	Nucleus
NDUFAF6		I	Nucleus
NDUFAF7		I	Nucleus
ETFA	e_acceptor	Other	Nucleus
ETFB	e_acceptor	Other	Nucleus
ETFDH	e_acceptor	Other	Nucleus
UCP5	Mitochondria	Other	Nucleus
UCP4	Mitochondria	Other	Nucleus
UCP1	Mitochondria	Other	Nucleus
UCP2	Mitochondria	Other	Nucleus
UCP3	Mitochondria	Other	Nucleus
GPD2	Dehydrogenase	Other	Nucleus
GPD1	Dehydrogenase	Other	Nucleus
GPD1L	Dehydrogenase	Other	Nucleus

## Sheet: Table 8 Cox Hazard Results
Gene	Cohort	Hazard Ratio	Standard Error	p-value	Expression Associated with Poor Prognosis*	Metabolic Process
SLC2A1	LIHC	1.86	0.1837	0.000732	High	Hexose Transporter
SLC2A1	LUAD	1.741	0.1534	0.000303	High	Hexose Transporter
SLC2A1	PAAD	1.616	0.2148	0.0254	High	Hexose Transporter
SLC2A2	LIHC	2.1	0.1836	5.75e-05	Low	Hexose Transporter
HK2	LIHC	1.49	0.18	0.0272	High	Glycolysis
HK2	CESC	2.057	0.2697	0.0075	High	Glycolysis
HK2	KIRC	1.926	0.157	3e-05	High	Glycolysis
G6PD	KIRC	1.751	0.1563	0.000337	High	Pentose Phosphate Pathway
G6PD	KIRP	2.366	0.3321	0.00951	High	Pentose Phosphate Pathway
G6PD	LIHC	1.904	0.1826	0.000418	High	Pentose Phosphate Pathway
ACSL1	LIHC	1.615	0.1813	0.00817	Low	Fatty Acid Oxidation
FATP5	LIHC	1.523	0.1807	0.02	Low	Fatty Acid Oxidation
FATP1	BRCA	1.465	0.1798	0.0338	Low	Fatty Acid Oxidation
FATP1	LUAD	1.487	0.1524	0.00922	Low	Fatty Acid Oxidation
FATP2	KIRC	2.839	0.1662	3.41e-10	Low	Fatty Acid Oxidation
CPT1A	BRCA	1.717	0.177	0.00226	High	Fatty Acid Oxidation
CPT1A	KIRC	2.01	0.1569	8.64e-06	Low	Fatty Acid Oxidation
CPT1B	KIRC	1.817	0.1561	0.00013	High	Fatty Acid Oxidation
ACADS	LIHC	1.593	0.1823	0.0107	Low	Fatty Acid Oxidation
HMGCS2	LIHC	2.112	0.1857	5.1e-05	Low	Ketone Body
HMGCL	LIHC	1.391	0.1799	0.0666	Low	Ketone Body
BDH1	LIHC	1.725	0.1815	0.00265	Low	Ketone Body
HMGCS2	KIRC	1.689	0.1548	0.000712	Low	Ketone Body
HMGCL	KIRP	3.042	0.3396	0.00105	Low	Ketone Body
BDH1	KIRP	2.444	0.3243	0.00587	Low	Ketone Body
HMGCS2	COAD	1.572	0.2058	0.0281	Low	Ketone Body
HMGCL	COAD	1.596	0.2057	0.0231	Low	Ketone Body
SLC7A11	BRCA	1.58	0.2233	0.0406	High	Amino Acid Transport
SLC7A11	KIRC	1.415	0.1538	0.0241	High	Amino Acid Transport
SLC7A11	KIRP	2.829	0.349	0.00288	High	Amino Acid Transport
SLC7A11	LIHC	1.89	0.183	0.000506	High	Amino Acid Transport
SLC3A2	BLCA	1.908	0.2151	0.0266	High	Amino Acid Transport
SLC3A2	LUAD	1.638	0.2272	0.0298	High	Amino Acid Transport
PHGDH	BLCA	1.534	0.153	0.00518	High	Amino Acid Oxidation
PHGDH	COAD	1.532	0.2059	0.0384	High	Amino Acid Oxidation
PHGDH	UCEC	2.019	0.2224	0.00158	High	Amino Acid Oxidation
ASNS	HNSC	1.424	0.1389	0.011	High	Amino Acid Biosynthesis
ASNS	LIHC	1.563	0.1805	0.0133	High	Amino Acid Biosynthesis
ASNS	KIRC	2.749	0.1641	7.22e-10	High	Amino Acid Biosynthesis
ALDH18A1	KIRP	2.199	0.3239	0.015	High	Amino Acid Biosynthesis
ALDH18A1	KIRC	1.906	0.1569	3.97e-05	High	Amino Acid Biosynthesis
PYCR1	LIHC	1.842	0.2477	0.0136	High	Amino Acid Biosynthesis
PYCR2	LIHC	1.461	0.1802	0.0354	High	Amino Acid Biosynthesis
PYCR1	KIRC	2.256	0.1613	4.54e-07	High	Amino Acid Biosynthesis
PYCR2	KIRC	1.941	0.1584	2.82e-05	High	Amino Acid Biosynthesis
PYCR1	KIRP	3.053	0.3487	0.00137	High	Amino Acid Biosynthesis
PYCR2	KIRP	2.039	0.3377	0.0349	High	Amino Acid Biosynthesis
GPT	LIHC	1.701	0.1818	0.00348	Low	Amino Acid Biosynthesis
OTC	LIHC	1.469	0.1808	0.0335	Low	Urea Cycle
CPS1	LIHC	1.815	0.1838	0.00113	Low	Urea Cycle
CAD	LIHC	1.876	0.1815	0.000524	High	Urea Cycle
SMS	LIHC	1.851	0.1825	0.000742	High	Polyamine Pathway
SMOX	LIHC	1.709	0.1819	0.00322	High	Polyamine Pathway
SRM	LIHC	1.731	0.2518	0.0293	High	Polyamine Pathway
ME1	LIHC	1.714	0.1823	0.0031	High	Anaplerosis
GPD1L	COAD	1.593	0.2189	0.0333	Low	Electron Transport Chain
GPD1L	KIRC	1.756	0.156	0.00031	Low	Electron Transport Chain
GPD1L	LIHC	1.67	0.1817	0.00476	High	Electron Transport Chain
GPD1L	LUAD	1.721	0.153	0.000386	Low	Electron Transport Chain
* Samples were divided according to median expression: High means expression higher than median, low means expression below the median.

## Sheet: Table 9 Carbohyrdate Metabolism
Cohort	Glycolysis_Downregulated	Transport_Downregulated	Glycolysis_Upregulated	Transport_Upregulated	Glycolysis_Total	Transport_Total	Downregulated_total	Upredulated_total	Non_Significant_Total	Total Genes
BLCA	14	7	25	5	107	27	21	30	83	134
BRCA	22	7	45	9	107	27	29	54	51	134
CESC	4	4	16	1	107	27	8	17	109	134
CHOL	49	10	21	5	107	27	59	26	49	134
COAD	28	7	35	6	107	27	35	41	58	134
ESCA	8	3	2	2	107	27	11	4	119	134
HNSC	28	6	24	9	107	27	34	33	67	134
KICH	36	14	26	3	107	27	50	29	55	134
KIRC	35	9	32	11	107	27	44	43	47	134
KIRP	26	10	31	6	107	27	36	37	61	134
LIHC	28	6	25	13	107	27	34	38	62	134
LUAD	15	6	41	10	107	27	21	51	62	134
LUSC	20	5	45	12	107	27	25	57	52	134
PAAD	2	0	0	1	107	27	2	1	131	134
PCPG	25	6	6	3	107	27	31	9	94	134
PRAD	21	4	14	4	107	27	25	18	91	134
READ	20	5	19	3	107	27	25	22	87	134
STAD	29	11	15	3	107	27	40	18	76	134
THCA	21	4	22	7	107	27	25	29	80	134
UCEC	15	6	51	7	107	27	21	58	55	134
* Columns in bold are visualized in the Radar Plots

[truncated: 4 more sheets: Table 10 Fatty Acid Metabolism , Table 11 Amino Acid Metabolism , Table 12 TCA and Anaplerosis Su, Table 13 Electron Transport Cha]
